# Supplementary material for: Revalidation of the spider genus Citharoceps Chamberlin, 1924 (Araneae, Segestriidae)
Source: Zookeys. 2015 Apr 8;(495):1–19. doi: 10.3897/zookeys.495.8950 (PMC4400402; doi:10.3897/zookeys.495.8950)
Supplement: XML Treatment for Citharoceps [file zookeys.495.8950-treatment1.xml]

<!DOCTYPE tp:taxon-treatment
  PUBLIC "-//TaxonX//DTD Taxonomic Treatment Publishing DTD v0 20100105//EN" "tax-treatment-NSO.dtd">
<tp:taxon-treatment xmlns:tp="http://www.plazi.org/taxpub"><tp:treatment-meta><kwd-group><label>Taxon classification</label><kwd><named-content content-type="kingdom">Animalia</named-content></kwd><kwd><named-content content-type="order">Araneae</named-content></kwd><kwd><named-content content-type="family">Segestriidae</named-content></kwd></kwd-group><mixed-citation publication-type="journal"><person-group><name><surname>Giroti</surname><given-names>André Marsola</given-names></name><name><surname>Brescovit</surname><given-names>Antonio Domingos</given-names></name></person-group><article-title>Revalidation of the spider genus <italic><tp:taxon-name><tp:taxon-name-part taxon-name-part-type="genus">Citharoceps</tp:taxon-name-part></tp:taxon-name></italic> Chamberlin, 1924 (<tp:taxon-name><tp:taxon-name-part taxon-name-part-type="order">Araneae</tp:taxon-name-part></tp:taxon-name>, <tp:taxon-name><tp:taxon-name-part taxon-name-part-type="family">Segestriidae</tp:taxon-name-part></tp:taxon-name>)</article-title><source>Zookeys</source><day>8</day><month>4</month><year>2015</year><volume>2015</volume><issue>495</issue><fpage>1</fpage><lpage>19</lpage><pub-id pub-id-type="doi">10.3897/zookeys.495.8950</pub-id></mixed-citation></tp:treatment-meta><tp:nomenclature><tp:taxon-name>
                            <tp:taxon-name-part taxon-name-part-type="genus">Citharoceps</tp:taxon-name-part>
                        </tp:taxon-name><tp:taxon-authority>Chamberlin, 1924</tp:taxon-authority><tp:taxon-status xmlns:xlink="http://www.w3.org/1999/xlink" xlink:type="simple">gen. reval.</tp:taxon-status><tp:nomenclature-citation-list><tp:nomenclature-citation><tp:taxon-name><tp:taxon-name-part taxon-name-part-type="genus">Citharoceps</tp:taxon-name-part></tp:taxon-name><comment> Chamberlin, 1924: 607.</comment></tp:nomenclature-citation></tp:nomenclature-citation-list></tp:nomenclature><tp:treatment-sec sec-type="Type species"><title>Type species.</title><p><italic><tp:taxon-name><tp:taxon-name-part taxon-name-part-type="genus">Citharoceps</tp:taxon-name-part> <tp:taxon-name-part taxon-name-part-type="species">fidicina</tp:taxon-name-part></tp:taxon-name></italic> Chamberlin, 1924</p></tp:treatment-sec><tp:treatment-sec sec-type="Diagnosis"><title>Diagnosis.</title><p>The genus <italic><tp:taxon-name><tp:taxon-name-part taxon-name-part-type="genus">Citharoceps</tp:taxon-name-part></tp:taxon-name></italic> is distinguished from other segestriid genera by the presence in males, females and immatures of a conspicuous stridulatory apparatus composed of two patches of grooves on both sides of cephalic region (Figs <xref ref-type="fig" rid="F1">1A–C</xref>) and a stridulatory thorn located on the prolateral region of femur I (Figs <xref ref-type="fig" rid="F2">2A–B</xref>; <xref ref-type="fig" rid="F5">5C, H</xref>; <xref ref-type="fig" rid="F7">7C, H</xref>). <italic><tp:taxon-name><tp:taxon-name-part taxon-name-part-type="genus">Citharoceps</tp:taxon-name-part></tp:taxon-name></italic> has a labium with the distal region narrowed (Fig. <xref ref-type="fig" rid="F1">1F</xref>; <xref ref-type="fig" rid="F9">9C</xref>), differing from <italic><tp:taxon-name><tp:taxon-name-part taxon-name-part-type="genus">Segestria</tp:taxon-name-part></tp:taxon-name></italic> (Fig. <xref ref-type="fig" rid="F9">9D</xref>; <xref ref-type="bibr" rid="B7">Giroti and Brescovit 2011</xref>: fig. 8) and <italic><tp:taxon-name><tp:taxon-name-part taxon-name-part-type="genus">Gippsicola</tp:taxon-name-part></tp:taxon-name></italic> (Fig. <xref ref-type="fig" rid="F9">9B</xref>), which have a nearly parallel-sided labium. It is distinguished from <italic><tp:taxon-name><tp:taxon-name-part taxon-name-part-type="genus">Ariadna</tp:taxon-name-part></tp:taxon-name></italic> (Fig. <xref ref-type="fig" rid="F9">9A</xref>) by the presence of a labium-sternum junction with equal or smaller length than the endite-sternum junction (Fig. <xref ref-type="fig" rid="F9">9C</xref>); by a ventral spine on the median region of male metatarsi I (Figs <xref ref-type="fig" rid="F5">5E</xref>; <xref ref-type="fig" rid="F7">7E</xref>), and by the females with an interpulmonary fold strongly sclerotized, forming a conspicuous median flap (Figs <xref ref-type="fig" rid="F4">4D–E</xref>; <xref ref-type="fig" rid="F6">6C</xref>; <xref ref-type="fig" rid="F8">8D</xref>), which is absent in <italic><tp:taxon-name><tp:taxon-name-part taxon-name-part-type="genus">Ariadna</tp:taxon-name-part></tp:taxon-name></italic> (Fig. <xref ref-type="fig" rid="F10">10A</xref>).</p><fig id="F1" position="float" orientation="portrait"><label>Figure 1.</label><caption><p>SEM images of <italic><tp:taxon-name><tp:taxon-name-part taxon-name-part-type="genus">Citharoceps</tp:taxon-name-part> <tp:taxon-name-part taxon-name-part-type="species">fidicina</tp:taxon-name-part></tp:taxon-name></italic>, female from La Jolla, San Diego (CAS 9039517). <bold>A</bold> cephalothorax, frontal view <bold>B</bold> cephalothorax, frontal-lateral view, showing the right stridulatory patch, white arrow indicates the lateral proximal depression <bold>C</bold> stridulatory patch cuticle in detail <bold>D</bold> cheliceral lateral basal transverse ridge <bold>E</bold> cheliceral retromarginal tooth <bold>F</bold> endites and labium, ventral view <bold>G</bold> distal region of the right chelicerae, ventro-lateral view, showing the fang and the cheliceral teeth.</p></caption><graphic xmlns:xlink="http://www.w3.org/1999/xlink" xlink:href="zookeys-495-001-g001.jpg" position="float" orientation="portrait" xlink:type="simple" id="oo_41490.jpg"/></fig><fig id="F2" position="float" orientation="portrait"><label>Figure 2.</label><caption><p>SEM images of <italic><tp:taxon-name><tp:taxon-name-part taxon-name-part-type="genus">Citharoceps</tp:taxon-name-part> <tp:taxon-name-part taxon-name-part-type="species">fidicina</tp:taxon-name-part></tp:taxon-name></italic>, female from La Jolla, San Diego (CAS 9039517) (<bold>A–C, E–F, H</bold>) male from Cabrillo N. M., San Diego (CNMP) (<bold>D, G</bold>). <bold>A</bold> right femur I, median region, prolateral view, white arrow indicates the stridulatory thorn <bold>B</bold> stridulatory thorn, detail <bold>C</bold> right palp, ventro-prolateral view <bold>D</bold> left tarsus I, retrolateral view, white arrow indicates chemosensory setae <bold>E</bold> right tarsus II, tarsal organ <bold>F</bold> right tibia II, trichobothrial base <bold>G</bold> tarsal ventral chemosensory setae, detail <bold>H</bold> right metatarsus IV, distal preening comb, detail.</p></caption><graphic xmlns:xlink="http://www.w3.org/1999/xlink" xlink:href="zookeys-495-001-g002.jpg" position="float" orientation="portrait" xlink:type="simple" id="oo_41491.jpg"/></fig></tp:treatment-sec><tp:treatment-sec sec-type="Description"><title>Description.</title><p>Medium-sized synspermiata spiders (see Michalik and <xref ref-type="bibr" rid="B28">Ramírez 2014</xref>). Total length 5.0–11.92, carapace 2.64–4.44 long, 1.76–2.76 wide. Carapace and chelicerae coloration ranging from orange to dark reddish orange. Eyes bounded by dark outlines (Figs <xref ref-type="fig" rid="F5">5A, F</xref>; <xref ref-type="fig" rid="F7">7A, F</xref>). Endites orange to reddish orange; labium dark orange to dark reddish orange. Sternum orange to reddish orange, with darker margins (Figs <xref ref-type="fig" rid="F5">5B, G</xref>; <xref ref-type="fig" rid="F7">7B, G</xref>). Legs orange to reddish orange with pair I–II darker. Femur, patella and tibia I–II distally marbled with darker pigment (Figs <xref ref-type="fig" rid="F5">5C–E, H–I</xref>; <xref ref-type="fig" rid="F7">7C–E, H–I</xref>). Abdomen greyish, with a dorsal pattern composed by dark chevrons, and irregularly distributed dark spots on the ventral region (Figs <xref ref-type="fig" rid="F5">5A–B, F–G</xref>; <xref ref-type="fig" rid="F7">7A–B, F–G</xref>). Carapace oblong, with cephalic region narrower than thoracic region, and sparsely distributed setae usually concentrated in the cephalic region. Posterior eyes positioned in a slightly recurved line (Figs <xref ref-type="fig" rid="F1">1A–B</xref>; <xref ref-type="fig" rid="F5">5A, F</xref>; <xref ref-type="fig" rid="F7">7A, F</xref>). Chelicerae: with prominent basal lateral ridge (Fig. <xref ref-type="fig" rid="F1">1D</xref>), and lateral proximal depression near the carapace (Fig. <xref ref-type="fig" rid="F1">1B</xref>); cheliceral teeth composed by three promarginal and one retromarginal, all with ridged cuticle (Figs <xref ref-type="fig" rid="F1">1E, G</xref>). Labium with 2/3 of the length of the endite, separated from the sternum by a partially membranous suture (Figs <xref ref-type="fig" rid="F1">1F</xref>, <xref ref-type="fig" rid="F9">9C</xref>; <xref ref-type="bibr" rid="B14">Labarque and Ramírez 2012</xref>: 6). Sternum longer than wide, with anterior region truncated and procurved anterior margin (Figs <xref ref-type="fig" rid="F5">5B, G</xref>; <xref ref-type="fig" rid="F7">7B, G</xref>). Male palp with a short and distally notched cymbium, piriform bulb and a hook-like embolus, with small tubercles (Fig. <xref ref-type="fig" rid="F4">4A–C</xref>). Female palps with one articulated claw, followed by scattered prolateral spines (Fig. <xref ref-type="fig" rid="F2">2C</xref>). Legs robust (Figs <xref ref-type="fig" rid="F5">5C–D, H–I</xref>; <xref ref-type="fig" rid="F7">7C–D, H–I</xref>). Tarsal organ exposed (following <xref ref-type="bibr" rid="B14">Labarque and Ramírez 2012</xref>) with edges, and usually three rimmed receptors (Fig. <xref ref-type="fig" rid="F2">2E</xref>; following <xref ref-type="bibr" rid="B25">Platnick et al. 2012</xref>). <!--PageBreak-->Trichobothria on the dorsal subdistal region of metatarsi I–IV, dorsal subproximal and subdistal region of tibia I–IV, and dorsal region of the male and female palpal tibia; trichobothrial bases with a transverse ridge, curved inwards; trichobothrial shaft filiform (Fig. <xref ref-type="fig" rid="F2">2F</xref>). Legs with three tarsal claws, paired claws pectinated, and unpaired one with only a small tooth (Fig. <xref ref-type="fig" rid="F2">2D</xref>); chemosensory setae on the distal ventral region of tarsi I–II in males (Fig. <xref ref-type="fig" rid="F2">2D, G</xref>; according to <xref ref-type="bibr" rid="B6">Foelix and Chu-Wang 1973</xref>: figs 17a–b). Preening comb of metatarsi IV with 5-7 spines (Fig. <xref ref-type="fig" rid="F2">2H</xref>). Abdomen uniformly hairy, longer than wider (Figs <xref ref-type="fig" rid="F5">5A–B, F–G</xref>; <xref ref-type="fig" rid="F7">7A–B, F–G</xref>). Spinnerets: ALS with three segments, the basal segment crossed by a diagonal membranous stripe (Fig. <xref ref-type="fig" rid="F3">3A</xref>), and one MAP spigot with 8 PI (Fig. <xref ref-type="fig" rid="F3">3D</xref>); PMS with just one mAP spigot (Fig. <xref ref-type="fig" rid="F3">3C</xref>); PLS with 4 AC spigots (Fig. <xref ref-type="fig" rid="F3">3B</xref>). Colulus triangular and pilose (Fig. <xref ref-type="fig" rid="F3">3E</xref>). Internal female genitalia: anterior receptaculum bilobated with a hyaline external cuticle, a short dorsal lobe, and a small plate of glandular ducts restricted to the ventral and lateral region of the dorsal lobe; posterior receptaculum membranous, with pores (Figs <xref ref-type="fig" rid="F4">4D–G</xref>; <xref ref-type="fig" rid="F6">6C–D</xref>; <xref ref-type="fig" rid="F8">8C–D</xref>).</p><fig id="F3" position="float" orientation="portrait"><label>Figure 3.</label><caption><p>SEM images of <italic><tp:taxon-name><tp:taxon-name-part taxon-name-part-type="genus">Citharoceps</tp:taxon-name-part> <tp:taxon-name-part taxon-name-part-type="species">fidicina</tp:taxon-name-part></tp:taxon-name></italic>, female from La Jolla, San Diego (CAS 9039517). <bold>A</bold> Spinnerets, ventro-posterior view, white arrows indicate the ALS basal segment transverse membrane <bold>B</bold> right PLS, posterior view <bold>C</bold> left PMS, posterior view <bold>D</bold> left ALS, posterior view <bold>E</bold> colulus in ventral view.</p></caption><graphic xmlns:xlink="http://www.w3.org/1999/xlink" xlink:href="zookeys-495-001-g003.jpg" position="float" orientation="portrait" xlink:type="simple" id="oo_41492.jpg"/></fig><fig id="F4" position="float" orientation="portrait"><label>Figure 4.</label><caption><p>Male and female genitalia of <italic><tp:taxon-name><tp:taxon-name-part taxon-name-part-type="genus">Citharoceps</tp:taxon-name-part></tp:taxon-name></italic> species. <italic><tp:taxon-name><tp:taxon-name-part taxon-name-part-type="genus">Citharoceps</tp:taxon-name-part> <tp:taxon-name-part taxon-name-part-type="species">fidicina</tp:taxon-name-part></tp:taxon-name></italic>, male from Cabrillo N. M., San Diego (CNMP) (<bold>A–C</bold>) female from La Jolla, San Diego (CAS 9039517) (<bold>D–E</bold>) and from Baja California, Mexico (CAS 9039518) (<bold>F</bold>) <italic><tp:taxon-name><tp:taxon-name-part taxon-name-part-type="genus">Citharoceps</tp:taxon-name-part> <tp:taxon-name-part taxon-name-part-type="species">cruzana</tp:taxon-name-part></tp:taxon-name></italic>, female from Arroyo Seco, California (CDU) (<bold>G</bold>). <bold>A</bold> right palp, retrolateral view <bold>B</bold> embolus tip, prolateral view <bold>C</bold> cymbium, dorsal view, white arrow indicates distal notch, asterisk indicates a chemosensory setae and circle indicates a tactile setae <bold>D</bold> internal genitalia, apical view, and <bold>E</bold> lateral view, white asterisks indicates the median flap <bold>F–G</bold> anterior receptaculum, ventral view, black arrows indicate the hyaline cuticle.</p></caption><graphic xmlns:xlink="http://www.w3.org/1999/xlink" xlink:href="zookeys-495-001-g004.jpg" position="float" orientation="portrait" xlink:type="simple" id="oo_41493.jpg"/></fig><fig id="F5" position="float" orientation="portrait"><label>Figure 5.</label><caption><p><italic><tp:taxon-name><tp:taxon-name-part taxon-name-part-type="genus">Citharoceps</tp:taxon-name-part> <tp:taxon-name-part taxon-name-part-type="species">fidicina</tp:taxon-name-part></tp:taxon-name></italic>. Male from Cabrillo N. M., San Diego (CNMP) (<bold>A–E</bold>) female from La Jolla, San Diego (CAS 9039517) (<bold>F–I</bold>). <bold>A, F</bold> habitus, dorsal view <bold>B, G</bold> habitus, ventral view <bold>C</bold> right leg I, prolateral view <bold>D</bold> same, retrolateral view <bold>E</bold> right metatarsus and tarsus I, ventral view, black arrow indicates the ventral median spine <bold>H</bold> left leg I, prolateral view <bold>I</bold> same, retrolateral view; white arrows indicate the stridulatory thorn. Scale bars: 1 mm.</p></caption><graphic xmlns:xlink="http://www.w3.org/1999/xlink" xlink:href="zookeys-495-001-g005.jpg" position="float" orientation="portrait" xlink:type="simple" id="oo_41494.jpg"/></fig><fig id="F6" position="float" orientation="portrait"><label>Figure 6.</label><caption><p><italic><tp:taxon-name><tp:taxon-name-part taxon-name-part-type="genus">Citharoceps</tp:taxon-name-part> <tp:taxon-name-part taxon-name-part-type="species">fidicina</tp:taxon-name-part></tp:taxon-name></italic>. Male from Cabrillo N. M., San Diego (CNMP) (<bold>A–B</bold>) female from Baja California, Mexico (CAS 9039518) (<bold>C–D</bold>). <bold>A</bold> left palp, prolateral view <bold>B</bold> same, retrolateral view, white dashed line indicates the narrowing of the sperm duct <bold>C</bold> internal female genitalia, lateral view, and <bold>D</bold> ventral view. White scale bars: 1 mm.</p></caption><graphic xmlns:xlink="http://www.w3.org/1999/xlink" xlink:href="zookeys-495-001-g006.jpg" position="float" orientation="portrait" xlink:type="simple" id="oo_41495.jpg"/></fig><fig id="F7" position="float" orientation="portrait"><label>Figure 7.</label><caption><p><italic><tp:taxon-name><tp:taxon-name-part taxon-name-part-type="genus">Citharoceps</tp:taxon-name-part> <tp:taxon-name-part taxon-name-part-type="species">cruzana</tp:taxon-name-part></tp:taxon-name></italic>. Male from Santa Cruz Island, California (CAS 9046542) (<bold>A–E</bold>) female from Coast Ridge Trail, California (CDU) (<bold>F–I</bold>). <bold>A, F</bold> habitus, dorsal view <bold>B, G</bold> habitus, ventral view <bold>C</bold> right leg I, prolateral view <bold>D</bold> same, retrolateral view <bold>E</bold> right metatarsus and tarsus I, ventral view, black arrow indicates the ventral median spine <bold>H</bold> left leg I, prolateral view <bold>I</bold> same, retrolateral view; white arrows indicate the stridulatory thorn. Scale bars: 1 mm.</p></caption><graphic xmlns:xlink="http://www.w3.org/1999/xlink" xlink:href="zookeys-495-001-g007.jpg" position="float" orientation="portrait" xlink:type="simple" id="oo_41496.jpg"/></fig><fig id="F8" position="float" orientation="portrait"><label>Figure 8.</label><caption><p><italic><tp:taxon-name><tp:taxon-name-part taxon-name-part-type="genus">Citharoceps</tp:taxon-name-part> <tp:taxon-name-part taxon-name-part-type="species">cruzana</tp:taxon-name-part></tp:taxon-name></italic>. Male from Santa Cruz Island, California (CAS 9046542) (<bold>A–B</bold>) male from Indians Road, Arroyo Seco Camping, California (CDU) (<bold>C</bold>) female from Arroyo Seco Camping, California (CDU) (<bold>D–E</bold>). <bold>A</bold> left palp, prolateral view <bold>B</bold> same, retrolateral view, white dashed line indicates the narrowing of the sperm duct <bold>C</bold> left palp, postero-retrolateral view, detail indicating the less sclerotized portion of the sperm duct <bold>D</bold> internal female genitalia, lateral view, and <bold>E</bold> ventral view. White scale bars: 1 mm.</p></caption><graphic xmlns:xlink="http://www.w3.org/1999/xlink" xlink:href="zookeys-495-001-g008.jpg" position="float" orientation="portrait" xlink:type="simple" id="oo_41497.jpg"/></fig><fig id="F9" position="float" orientation="portrait"><label>Figure 9.</label><caption><p>Endites and labium, ventral view. <italic><tp:taxon-name><tp:taxon-name-part taxon-name-part-type="genus">Ariadna</tp:taxon-name-part> <tp:taxon-name-part taxon-name-part-type="species">maxima</tp:taxon-name-part></tp:taxon-name></italic>, male from Escuadrón, Concepción, Chile (AMNH) (<bold>A</bold>); <italic><tp:taxon-name><tp:taxon-name-part taxon-name-part-type="genus">Gippsicola</tp:taxon-name-part></tp:taxon-name></italic> sp., male from Massey Range, Queensland, Australia (QM S91041) (<bold>B</bold>); <italic><tp:taxon-name><tp:taxon-name-part taxon-name-part-type="genus">Citharoceps</tp:taxon-name-part> <tp:taxon-name-part taxon-name-part-type="species">cruzana</tp:taxon-name-part></tp:taxon-name></italic>, male from Santa Cruz Island, California (CAS 9046542) (<bold>C</bold>); <italic><tp:taxon-name><tp:taxon-name-part taxon-name-part-type="genus">Segestria</tp:taxon-name-part> <tp:taxon-name-part taxon-name-part-type="species">senoculata</tp:taxon-name-part></tp:taxon-name></italic>, male from Tisvildeleje, Zealand Island, Denmark (CAS 9032847) (<bold>D</bold>). Scale bars: 1 mm.</p></caption><graphic xmlns:xlink="http://www.w3.org/1999/xlink" xlink:href="zookeys-495-001-g009.jpg" position="float" orientation="portrait" xlink:type="simple" id="oo_41498.jpg"/></fig></tp:treatment-sec><tp:treatment-sec><!--Section generated to contain objects referenced in tp:taxon-treatment.--><fig id="F10" position="float" orientation="portrait"><label>Figure 10.</label><caption><p><italic><tp:taxon-name><tp:taxon-name-part taxon-name-part-type="genus">Ariadna</tp:taxon-name-part> <tp:taxon-name-part taxon-name-part-type="species">maxima</tp:taxon-name-part></tp:taxon-name></italic>, female from Santiago, Chile (IBSP 166664) (<bold>A</bold>); <italic><tp:taxon-name><tp:taxon-name-part taxon-name-part-type="genus">Gippsicola</tp:taxon-name-part></tp:taxon-name></italic> sp., female from Bellender ker Range, Queensland, Australia (QM S30617) (<bold>B</bold>); SEM images of internal female genitalia, apical view, showing the absence of the median flap.</p></caption><graphic xmlns:xlink="http://www.w3.org/1999/xlink" xlink:href="zookeys-495-001-g010.jpg" position="float" orientation="portrait" xlink:type="simple" id="oo_41499.jpg"/></fig></tp:treatment-sec><ref-list><ref id="B7"><mixed-citation xmlns:xlink="http://www.w3.org/1999/xlink" xlink:type="simple"><person-group><name name-style="western"><surname>Giroti</surname><given-names>AM</given-names></name><name name-style="western"><surname>Brescovit</surname><given-names>AD</given-names></name></person-group> (<year>2011</year>) <article-title>The spider genus <italic><tp:taxon-name><tp:taxon-name-part taxon-name-part-type="genus">Segestria</tp:taxon-name-part></tp:taxon-name></italic> Latreille, 1804 in South America (<tp:taxon-name><tp:taxon-name-part taxon-name-part-type="order">Araneae</tp:taxon-name-part></tp:taxon-name>: <tp:taxon-name><tp:taxon-name-part taxon-name-part-type="family">Segestriidae</tp:taxon-name-part></tp:taxon-name>).</article-title><source>Zootaxa</source><volume>3046</volume>: <fpage>59</fpage>–<lpage>66</lpage>.</mixed-citation></ref><ref id="B28"><mixed-citation xmlns:xlink="http://www.w3.org/1999/xlink" xlink:type="simple"><person-group><name name-style="western"><surname>Ramírez</surname><given-names>MJ</given-names></name></person-group> (<year>2014</year>) <article-title>The morphology and phylogeny of Dionychan spiders (<tp:taxon-name><tp:taxon-name-part taxon-name-part-type="order">Araneae</tp:taxon-name-part></tp:taxon-name>: <tp:taxon-name><tp:taxon-name-part taxon-name-part-type="suborder">Araneomorphae</tp:taxon-name-part></tp:taxon-name>).</article-title><source>Bulletin of the American Museum of Natural History</source><volume>390</volume>: <fpage>1</fpage>–<lpage>374</lpage>. doi: <ext-link ext-link-type="doi" xlink:href="10.1206/821.1" xlink:type="simple">10.1206/821.1</ext-link></mixed-citation></ref><ref id="B14"><mixed-citation xmlns:xlink="http://www.w3.org/1999/xlink" xlink:type="simple"><person-group><name name-style="western"><surname>Labarque</surname><given-names>FM</given-names></name><name name-style="western"><surname>Ramírez</surname><given-names>MJ</given-names></name></person-group> (<year>2012</year>) <article-title>The placement of the spider genus <italic><tp:taxon-name><tp:taxon-name-part taxon-name-part-type="genus">Periegops</tp:taxon-name-part></tp:taxon-name></italic> and the phylogeny of <tp:taxon-name><tp:taxon-name-part taxon-name-part-type="superfamily">Scytodoidea</tp:taxon-name-part></tp:taxon-name> (<tp:taxon-name><tp:taxon-name-part taxon-name-part-type="order">Araneae</tp:taxon-name-part></tp:taxon-name>: <tp:taxon-name><tp:taxon-name-part taxon-name-part-type="suborder">Araneomorphae</tp:taxon-name-part></tp:taxon-name>).</article-title><source>Zootaxa</source><volume>3312</volume>: <fpage>1</fpage>–<lpage>44</lpage>.</mixed-citation></ref><ref id="B25"><mixed-citation xmlns:xlink="http://www.w3.org/1999/xlink" xlink:type="simple"><person-group><name name-style="western"><surname>Platnick</surname></name><etal> et al.</etal></person-group> (<year>2012</year>) <article-title>Tarsal organ morphology and the phylogeny of goblin spiders (<tp:taxon-name><tp:taxon-name-part taxon-name-part-type="order">Araneae</tp:taxon-name-part></tp:taxon-name>, <tp:taxon-name><tp:taxon-name-part taxon-name-part-type="family">Oonopidae</tp:taxon-name-part></tp:taxon-name>), with notes on basal genera.</article-title><source>American Museum Novitates</source><volume>3736</volume>: <fpage>1</fpage>–<lpage>52</lpage>. doi: <ext-link ext-link-type="doi" xlink:href="10.1206/3736.2" xlink:type="simple">10.1206/3736.2</ext-link></mixed-citation></ref><ref id="B6"><mixed-citation xmlns:xlink="http://www.w3.org/1999/xlink" xlink:type="simple"><person-group><name name-style="western"><surname>Foelix</surname><given-names>RF</given-names></name><name name-style="western"><surname>Chu-Wang</surname><given-names>IW</given-names></name></person-group> (<year>1973</year>) <article-title>The morphology of spider sensilla, II. Chemoreceptors.</article-title><source>Tissue and Cell</source><volume>5</volume>: <fpage>461</fpage>–<lpage>478</lpage>. doi: <ext-link ext-link-type="doi" xlink:href="10.1016/S0040-8166(73)80038-2" xlink:type="simple">10.1016/S0040-8166(73)80038-2</ext-link></mixed-citation></ref></ref-list></tp:taxon-treatment>
