# Supplementary material for: Revalidation of the spider genus Citharoceps Chamberlin, 1924 (Araneae, Segestriidae)
Source: Zookeys. 2015 Apr 8;(495):1–19. doi: 10.3897/zookeys.495.8950 (PMC4400402; doi:10.3897/zookeys.495.8950)
Supplement: XML Treatment for Citharoceps fidicina [file zookeys.495.8950-treatment2.xml]

<!DOCTYPE tp:taxon-treatment
  PUBLIC "-//TaxonX//DTD Taxonomic Treatment Publishing DTD v0 20100105//EN" "tax-treatment-NSO.dtd">
<tp:taxon-treatment xmlns:tp="http://www.plazi.org/taxpub"><tp:treatment-meta><kwd-group><label>Taxon classification</label><kwd><named-content content-type="kingdom">Animalia</named-content></kwd><kwd><named-content content-type="order">Araneae</named-content></kwd><kwd><named-content content-type="family">Segestriidae</named-content></kwd></kwd-group><mixed-citation publication-type="journal"><person-group><name><surname>Giroti</surname><given-names>André Marsola</given-names></name><name><surname>Brescovit</surname><given-names>Antonio Domingos</given-names></name></person-group><article-title>Revalidation of the spider genus <italic><tp:taxon-name><tp:taxon-name-part taxon-name-part-type="genus">Citharoceps</tp:taxon-name-part></tp:taxon-name></italic> Chamberlin, 1924 (<tp:taxon-name><tp:taxon-name-part taxon-name-part-type="order">Araneae</tp:taxon-name-part></tp:taxon-name>, <tp:taxon-name><tp:taxon-name-part taxon-name-part-type="family">Segestriidae</tp:taxon-name-part></tp:taxon-name>)</article-title><source>Zookeys</source><day>8</day><month>4</month><year>2015</year><volume>2015</volume><issue>495</issue><fpage>1</fpage><lpage>19</lpage><pub-id pub-id-type="doi">10.3897/zookeys.495.8950</pub-id></mixed-citation></tp:treatment-meta><tp:nomenclature><tp:taxon-name>
                            <tp:taxon-name-part taxon-name-part-type="genus">Citharoceps</tp:taxon-name-part>
                            <tp:taxon-name-part taxon-name-part-type="species">fidicina</tp:taxon-name-part>
                        </tp:taxon-name><tp:taxon-authority>Chamberlin, 1924</tp:taxon-authority><tp:taxon-status xmlns:xlink="http://www.w3.org/1999/xlink" xlink:type="simple">comb. rest.</tp:taxon-status><xref ref-type="fig" rid="F1">Figs 1</xref><xref ref-type="fig" rid="F2">, 2</xref><xref ref-type="fig" rid="F3">, 3</xref><xref ref-type="fig" rid="F4">, 4A–F</xref><xref ref-type="fig" rid="F5">, 5</xref><xref ref-type="fig" rid="F6">, 6</xref><tp:nomenclature-citation-list><tp:nomenclature-citation><tp:taxon-name><tp:taxon-name-part taxon-name-part-type="genus">Citharoceps</tp:taxon-name-part> <tp:taxon-name-part taxon-name-part-type="species">fidicina</tp:taxon-name-part></tp:taxon-name><comment> Chamberlin, 1924: 608 (Immature holotype from Ensenada [<named-content xmlns:xlink="http://www.w3.org/1999/xlink" content-type="dwc:verbatimCoordinates" xlink:type="simple">31°51'28"N; 116°36'21"W</named-content>] (DMS), Baja California, Mexico, 4.VII.1921, Soiver leg., deposited in CAS 1392, examined).</comment></tp:nomenclature-citation><tp:nomenclature-citation><tp:taxon-name><tp:taxon-name-part taxon-name-part-type="genus">Ariadna</tp:taxon-name-part> <tp:taxon-name-part taxon-name-part-type="species">fidicina</tp:taxon-name-part></tp:taxon-name><comment> – Beatty, 1970: 478 (Syn.). – World Spider Catalog, 2015.</comment></tp:nomenclature-citation></tp:nomenclature-citation-list></tp:nomenclature><tp:treatment-sec sec-type="Additional material examined"><title>Additional material examined.</title><p><bold>UNITED STATES OF AMERICA. <italic>California</italic>:</bold> <italic>San Diego County</italic>: San Diego, La Jolla [<named-content xmlns:xlink="http://www.w3.org/1999/xlink" content-type="dwc:verbatimCoordinates" xlink:type="simple">32°50'24"N; 117°16'37"W</named-content>] (DMS), Eucalyptus grove, 1♀ 1imm., XII.1965, F. Ennik leg. (CAS 9039517); San Diego, Point Loma Peninsula [<named-content xmlns:xlink="http://www.w3.org/1999/xlink" content-type="dwc:verbatimCoordinates" xlink:type="simple">32°41'1.64"N; 117°14'52.07"W</named-content>] (DMS), 2♂, 8-12.IX.2003, D. Chan &amp; T. Duffield leg. (CNMP); <bold>MEXICO. <italic>Baja California del Norte</italic>:</bold> 2.5mi S. of the Halfway House on Mex. Highway #1 (RB-3) [<named-content xmlns:xlink="http://www.w3.org/1999/xlink" content-type="dwc:verbatimCoordinates" xlink:type="simple">30°33'N; 115°10'W</named-content>] (DMS), 2♀ 1imm., 21.XI.1962, P. R. Craig &amp; D. Dailey leg. (CAS 9039518; 9039526; 9039546).</p></tp:treatment-sec><tp:treatment-sec sec-type="Diagnosis"><title>Diagnosis.</title><p>Males of <italic><tp:taxon-name><tp:taxon-name-part taxon-name-part-type="genus">Citharoceps</tp:taxon-name-part> <tp:taxon-name-part taxon-name-part-type="species">fidicina</tp:taxon-name-part></tp:taxon-name></italic> differ from those of <italic><tp:taxon-name><tp:taxon-name-part taxon-name-part-type="genus">Citharoceps</tp:taxon-name-part> <tp:taxon-name-part taxon-name-part-type="species">cruzana</tp:taxon-name-part></tp:taxon-name></italic> by the slightly shorter and thicker embolus (Fig. <xref ref-type="fig" rid="F6">6A–B</xref>) and by a straight metatarsus I (Fig. <xref ref-type="fig" rid="F5">5C–E</xref>). Females differ from <italic><tp:taxon-name><tp:taxon-name-part taxon-name-part-type="genus">Citharoceps</tp:taxon-name-part> <tp:taxon-name-part taxon-name-part-type="species">cruzana</tp:taxon-name-part></tp:taxon-name></italic> by the anterior receptaculum with both dorsal and ventral lobes well delimited, the ventral lobe projected and laterally expanded (Figs <xref ref-type="fig" rid="F4">4D–F</xref>, <xref ref-type="fig" rid="F6">6C–D</xref>).</p></tp:treatment-sec><tp:treatment-sec sec-type="Description"><title>Description.</title><p><bold>Male (CNMP).</bold> Total length 5.2; carapace 2.64 long, 1.76 wide. Palps light brownish orange (Fig. <xref ref-type="fig" rid="F6">6A–B</xref>). Legs: robust, with short setae, and spines with different sizes (Fig. <xref ref-type="fig" rid="F5">5C–E</xref>). Leg formula: I/II-III-IV. Leg measurements: I, femur 2.36, patella 0.88, tibia 1.96, metatarsus 2.12, tarsus 0.88, total 8.2; II, 2.36, 0.88, 1.96, 2.12, 0.88, 8.2; III, 1.88, 0.68, 1.4, 1.48, 0.68, 6.12; IV, 2.16, 0.88, 1.68, 1.64, 0,68, 7.04. Spination: leg I, femur d0-0-0-1-0-0/1-0, p0-0-0-0-1/0-1-0; tibia p0-0-0-1-0-1-0, vp1-0-1-0-1-0-1, v1-0-1-0-1-0-0, vr2/1-0-1-0-1-0-1, r0-1-1-1-1-1-0; metatarsus p0, vp0-1-0-0-1-1-1, v0-0-1-0-0-0-2, vr0-1-0-0-1-1-1, r0-1-0-0-0-0-0 (Fig. <xref ref-type="fig" rid="F5">5C–E</xref>); leg II, femur d0-0-1-1-0-0/1-0, p0-0-0-0-0-1-0; tibia p0-1-0-1-0-1-0, vp0-0-0-0/1-0-1-1, v0-0-1-0-1-0-0, vr1-0-1-0-1-0-1, r1-0-0/1-0-1-0-0; metatarsus vp0-1-0-0-1-1-1, v0-0-1-0-0-0-2, vr0-1-1-1-0-0-1; leg IV femur d1-0-1-0-1-0-0-0; tibia v0-0-0/1-0-0-1-0, vr0-0-0-0-0-0-1; metatarsus vp0-0-1-0-0-0-1, vr metatarsal comb with 5 spines.</p><p><bold>Female (CAS 9039517).</bold> Total length 8.0; carapace 3.72 long, 2.36 wide. Palps orange, gradually darkening distally. Legs: robust, with long setae, and with ventral tibial and metatarsal spines of similar size (Fig. <xref ref-type="fig" rid="F5">5H–I</xref>). Leg formula: I-II-IV-III. Leg measurements: I, femur 2.56, patella 1.08, tibia 1.88, metatarsus 1.72, tarsus 0.76, total 8.0; II, 2.36, 1.08, 1.84, 1.76, 0.76, 7.8; III, 1.92, 1.0, 1.28, 1.24, 0.68, 6.12; IV, 2.4, 1.24, 1.8, 1.52, 0.68, 7.64. Spination: I, femur p0-0-0-0-0-1-0; tibia vp1-<!--PageBreak-->0-1-0-1-0-1, vr1-0-1-0-1-0-1; metatarsus vp0-1-0-1-1-1-1-1, v0-0-1-0-0-0-0-2, vr0-1-0-1-1-0-1-1-1 (Fig. <xref ref-type="fig" rid="F5">5H–I</xref>); II, tibia vr1-0-1-0-1-0-2/1; metatarsus vp0-1-0-1-1-1, v0-0-0/1-0-0-2, vr0-1-0-1-0-1; IV, vr metatarsal comb with 6-7 spines (Fig. <xref ref-type="fig" rid="F2">2H</xref>).</p></tp:treatment-sec><tp:treatment-sec sec-type="Variation"><title>Variation.</title><p>Male (n=2): Total length 5.0–5.2; carapace 2.64–2.72 long; femur I 2.36–2.44. Female (n=3): Total length 6.08–8.0; carapace 3.0–3.72 long, 1.84–2.36 wide; femur I 1.92–2.56.</p></tp:treatment-sec><tp:treatment-sec sec-type="Distribution"><title>Distribution.</title><p>South of California, USA and Baja California, Mexico (Fig. <xref ref-type="fig" rid="F11">11</xref>).</p></tp:treatment-sec><tp:treatment-sec sec-type="Remarks"><title>Remarks.</title><p>We feel that species attribution is unproblematic. The immature specimen collected in Baja California del Norte by Craig and Dailey in 1962, matches perfectly with the type material of <italic><tp:taxon-name><tp:taxon-name-part taxon-name-part-type="genus">Citharoceps</tp:taxon-name-part> <tp:taxon-name-part taxon-name-part-type="species">fidicina</tp:taxon-name-part></tp:taxon-name></italic>. In addition, that immature was collected with two females that match perfectly with the females collected in San Diego.</p></tp:treatment-sec><tp:treatment-sec><!--Section generated to contain objects referenced in tp:taxon-treatment.--><fig id="F1" position="float" orientation="portrait"><label>Figure 1.</label><caption><p>SEM images of <italic><tp:taxon-name><tp:taxon-name-part taxon-name-part-type="genus">Citharoceps</tp:taxon-name-part> <tp:taxon-name-part taxon-name-part-type="species">fidicina</tp:taxon-name-part></tp:taxon-name></italic>, female from La Jolla, San Diego (CAS 9039517). <bold>A</bold> cephalothorax, frontal view <bold>B</bold> cephalothorax, frontal-lateral view, showing the right stridulatory patch, white arrow indicates the lateral proximal depression <bold>C</bold> stridulatory patch cuticle in detail <bold>D</bold> cheliceral lateral basal transverse ridge <bold>E</bold> cheliceral retromarginal tooth <bold>F</bold> endites and labium, ventral view <bold>G</bold> distal region of the right chelicerae, ventro-lateral view, showing the fang and the cheliceral teeth.</p></caption><graphic xmlns:xlink="http://www.w3.org/1999/xlink" xlink:href="zookeys-495-001-g001.jpg" position="float" orientation="portrait" xlink:type="simple" id="oo_41490.jpg"/></fig><fig id="F2" position="float" orientation="portrait"><label>Figure 2.</label><caption><p>SEM images of <italic><tp:taxon-name><tp:taxon-name-part taxon-name-part-type="genus">Citharoceps</tp:taxon-name-part> <tp:taxon-name-part taxon-name-part-type="species">fidicina</tp:taxon-name-part></tp:taxon-name></italic>, female from La Jolla, San Diego (CAS 9039517) (<bold>A–C, E–F, H</bold>) male from Cabrillo N. M., San Diego (CNMP) (<bold>D, G</bold>). <bold>A</bold> right femur I, median region, prolateral view, white arrow indicates the stridulatory thorn <bold>B</bold> stridulatory thorn, detail <bold>C</bold> right palp, ventro-prolateral view <bold>D</bold> left tarsus I, retrolateral view, white arrow indicates chemosensory setae <bold>E</bold> right tarsus II, tarsal organ <bold>F</bold> right tibia II, trichobothrial base <bold>G</bold> tarsal ventral chemosensory setae, detail <bold>H</bold> right metatarsus IV, distal preening comb, detail.</p></caption><graphic xmlns:xlink="http://www.w3.org/1999/xlink" xlink:href="zookeys-495-001-g002.jpg" position="float" orientation="portrait" xlink:type="simple" id="oo_41491.jpg"/></fig><fig id="F3" position="float" orientation="portrait"><label>Figure 3.</label><caption><p>SEM images of <italic><tp:taxon-name><tp:taxon-name-part taxon-name-part-type="genus">Citharoceps</tp:taxon-name-part> <tp:taxon-name-part taxon-name-part-type="species">fidicina</tp:taxon-name-part></tp:taxon-name></italic>, female from La Jolla, San Diego (CAS 9039517). <bold>A</bold> Spinnerets, ventro-posterior view, white arrows indicate the ALS basal segment transverse membrane <bold>B</bold> right PLS, posterior view <bold>C</bold> left PMS, posterior view <bold>D</bold> left ALS, posterior view <bold>E</bold> colulus in ventral view.</p></caption><graphic xmlns:xlink="http://www.w3.org/1999/xlink" xlink:href="zookeys-495-001-g003.jpg" position="float" orientation="portrait" xlink:type="simple" id="oo_41492.jpg"/></fig><fig id="F4" position="float" orientation="portrait"><label>Figure 4.</label><caption><p>Male and female genitalia of <italic><tp:taxon-name><tp:taxon-name-part taxon-name-part-type="genus">Citharoceps</tp:taxon-name-part></tp:taxon-name></italic> species. <italic><tp:taxon-name><tp:taxon-name-part taxon-name-part-type="genus">Citharoceps</tp:taxon-name-part> <tp:taxon-name-part taxon-name-part-type="species">fidicina</tp:taxon-name-part></tp:taxon-name></italic>, male from Cabrillo N. M., San Diego (CNMP) (<bold>A–C</bold>) female from La Jolla, San Diego (CAS 9039517) (<bold>D–E</bold>) and from Baja California, Mexico (CAS 9039518) (<bold>F</bold>) <italic><tp:taxon-name><tp:taxon-name-part taxon-name-part-type="genus">Citharoceps</tp:taxon-name-part> <tp:taxon-name-part taxon-name-part-type="species">cruzana</tp:taxon-name-part></tp:taxon-name></italic>, female from Arroyo Seco, California (CDU) (<bold>G</bold>). <bold>A</bold> right palp, retrolateral view <bold>B</bold> embolus tip, prolateral view <bold>C</bold> cymbium, dorsal view, white arrow indicates distal notch, asterisk indicates a chemosensory setae and circle indicates a tactile setae <bold>D</bold> internal genitalia, apical view, and <bold>E</bold> lateral view, white asterisks indicates the median flap <bold>F–G</bold> anterior receptaculum, ventral view, black arrows indicate the hyaline cuticle.</p></caption><graphic xmlns:xlink="http://www.w3.org/1999/xlink" xlink:href="zookeys-495-001-g004.jpg" position="float" orientation="portrait" xlink:type="simple" id="oo_41493.jpg"/></fig><fig id="F5" position="float" orientation="portrait"><label>Figure 5.</label><caption><p><italic><tp:taxon-name><tp:taxon-name-part taxon-name-part-type="genus">Citharoceps</tp:taxon-name-part> <tp:taxon-name-part taxon-name-part-type="species">fidicina</tp:taxon-name-part></tp:taxon-name></italic>. Male from Cabrillo N. M., San Diego (CNMP) (<bold>A–E</bold>) female from La Jolla, San Diego (CAS 9039517) (<bold>F–I</bold>). <bold>A, F</bold> habitus, dorsal view <bold>B, G</bold> habitus, ventral view <bold>C</bold> right leg I, prolateral view <bold>D</bold> same, retrolateral view <bold>E</bold> right metatarsus and tarsus I, ventral view, black arrow indicates the ventral median spine <bold>H</bold> left leg I, prolateral view <bold>I</bold> same, retrolateral view; white arrows indicate the stridulatory thorn. Scale bars: 1 mm.</p></caption><graphic xmlns:xlink="http://www.w3.org/1999/xlink" xlink:href="zookeys-495-001-g005.jpg" position="float" orientation="portrait" xlink:type="simple" id="oo_41494.jpg"/></fig><fig id="F6" position="float" orientation="portrait"><label>Figure 6.</label><caption><p><italic><tp:taxon-name><tp:taxon-name-part taxon-name-part-type="genus">Citharoceps</tp:taxon-name-part> <tp:taxon-name-part taxon-name-part-type="species">fidicina</tp:taxon-name-part></tp:taxon-name></italic>. Male from Cabrillo N. M., San Diego (CNMP) (<bold>A–B</bold>) female from Baja California, Mexico (CAS 9039518) (<bold>C–D</bold>). <bold>A</bold> left palp, prolateral view <bold>B</bold> same, retrolateral view, white dashed line indicates the narrowing of the sperm duct <bold>C</bold> internal female genitalia, lateral view, and <bold>D</bold> ventral view. White scale bars: 1 mm.</p></caption><graphic xmlns:xlink="http://www.w3.org/1999/xlink" xlink:href="zookeys-495-001-g006.jpg" position="float" orientation="portrait" xlink:type="simple" id="oo_41495.jpg"/></fig><fig id="F11" position="float" orientation="portrait"><label>Figure 11.</label><caption><p>Locality of the specimens of <italic><tp:taxon-name><tp:taxon-name-part taxon-name-part-type="genus">Citharoceps</tp:taxon-name-part></tp:taxon-name></italic> examined in the present study.</p></caption><graphic xmlns:xlink="http://www.w3.org/1999/xlink" xlink:href="zookeys-495-001-g011.jpg" position="float" orientation="portrait" xlink:type="simple" id="oo_41500.jpg"/></fig></tp:treatment-sec></tp:taxon-treatment>
