# Supplementary material for: Revalidation of the spider genus Citharoceps Chamberlin, 1924 (Araneae, Segestriidae)
Source: Zookeys. 2015 Apr 8;(495):1–19. doi: 10.3897/zookeys.495.8950 (PMC4400402; doi:10.3897/zookeys.495.8950)
Supplement: XML Treatment for Citharoceps cruzana [file zookeys.495.8950-treatment3.xml]

<!DOCTYPE tp:taxon-treatment
  PUBLIC "-//TaxonX//DTD Taxonomic Treatment Publishing DTD v0 20100105//EN" "tax-treatment-NSO.dtd">
<tp:taxon-treatment xmlns:tp="http://www.plazi.org/taxpub"><tp:treatment-meta><kwd-group><label>Taxon classification</label><kwd><named-content content-type="kingdom">Animalia</named-content></kwd><kwd><named-content content-type="order">Araneae</named-content></kwd><kwd><named-content content-type="family">Segestriidae</named-content></kwd></kwd-group><mixed-citation publication-type="journal"><person-group><name><surname>Giroti</surname><given-names>André Marsola</given-names></name><name><surname>Brescovit</surname><given-names>Antonio Domingos</given-names></name></person-group><article-title>Revalidation of the spider genus <italic><tp:taxon-name><tp:taxon-name-part taxon-name-part-type="genus">Citharoceps</tp:taxon-name-part></tp:taxon-name></italic> Chamberlin, 1924 (<tp:taxon-name><tp:taxon-name-part taxon-name-part-type="order">Araneae</tp:taxon-name-part></tp:taxon-name>, <tp:taxon-name><tp:taxon-name-part taxon-name-part-type="family">Segestriidae</tp:taxon-name-part></tp:taxon-name>)</article-title><source>Zookeys</source><day>8</day><month>4</month><year>2015</year><volume>2015</volume><issue>495</issue><fpage>1</fpage><lpage>19</lpage><pub-id pub-id-type="doi">10.3897/zookeys.495.8950</pub-id></mixed-citation></tp:treatment-meta><tp:nomenclature><tp:taxon-name>
                            <tp:taxon-name-part taxon-name-part-type="genus">Citharoceps</tp:taxon-name-part>
                            <tp:taxon-name-part taxon-name-part-type="species">cruzana</tp:taxon-name-part>
                        </tp:taxon-name><tp:taxon-authority>(Chamberlin &amp; Ivie, 1935)</tp:taxon-authority><tp:taxon-status xmlns:xlink="http://www.w3.org/1999/xlink" xlink:type="simple">comb. n.</tp:taxon-status><xref ref-type="fig" rid="F4">Figs 4G</xref><xref ref-type="fig" rid="F7">, 7</xref><xref ref-type="fig" rid="F8">, 8</xref><xref ref-type="fig" rid="F9">, 9C</xref><!--PageBreak--><!--PageBreak--><!--PageBreak--><!--PageBreak--><!--PageBreak--><tp:nomenclature-citation-list><tp:nomenclature-citation><tp:taxon-name><tp:taxon-name-part taxon-name-part-type="genus">Segestria</tp:taxon-name-part> <tp:taxon-name-part taxon-name-part-type="species">cruzana</tp:taxon-name-part></tp:taxon-name><comment> Chamberlin &amp; Ivie, 1935: 7 (Immature holotype from Santa Cruz Island (<named-content xmlns:xlink="http://www.w3.org/1999/xlink" content-type="dwc:verbatimCoordinates" xlink:type="simple">34°00'N; 119°45'W</named-content>) (DMS), Santa Barbara County, California, USA, III–IV.1913, R. V. Chamberlin leg., deposited in AMNH, examined). – <xref ref-type="bibr" rid="B35">World Spider Catalog 2015</xref>.</comment></tp:nomenclature-citation><tp:nomenclature-citation><tp:taxon-name><tp:taxon-name-part taxon-name-part-type="genus">Citharoceps</tp:taxon-name-part> <tp:taxon-name-part taxon-name-part-type="species">californica</tp:taxon-name-part></tp:taxon-name><comment> Chamberlin &amp; Ivie, 1935: 8, pl. 5, figs 32–33 (Immature holotype and four female paratypes from Laguna Beach (<named-content xmlns:xlink="http://www.w3.org/1999/xlink" content-type="dwc:verbatimCoordinates" xlink:type="simple">33°31'N; 117°46'W</named-content>) (DMS), California, USA, following <xref ref-type="bibr" rid="B2">Beatty (1970</xref>: 478), should be deposited in AMNH, not located, according to E. Sorkin, in letter). – <xref ref-type="bibr" rid="B2">Beatty 1970</xref>: 478 – NEW SYNONYMY.</comment></tp:nomenclature-citation></tp:nomenclature-citation-list></tp:nomenclature><tp:treatment-sec sec-type="Additional material examined"><title>Additional material examined.</title><p><bold>UNITED STATES OF AMERICA. <italic>California</italic>:</bold> <italic>Monterey County</italic>: Greenfield, Arroyo Seco Camping, talus area at The Lakes (<named-content xmlns:xlink="http://www.w3.org/1999/xlink" content-type="dwc:verbatimCoordinates" xlink:type="simple">36°14'N; 121°29'W</named-content>) (DMS), 1♀, 22.II.2002, D. &amp; S. Ubick leg. (CDU); Greenfield, Arroyo Seco Camping, Indians Road, el. 1126’ (<named-content xmlns:xlink="http://www.w3.org/1999/xlink" content-type="dwc:verbatimCoordinates" xlink:type="simple">36°13.9'N; 121°29.5'W</named-content>) (DMS), 1♂ 2imm., 18.VI – 24.X.2004, D. &amp; S. Ubick leg. (CDU); Coast Ridge Trail [<named-content xmlns:xlink="http://www.w3.org/1999/xlink" content-type="dwc:verbatimCoordinates" xlink:type="simple">36°08'26.32"N; 121°33'10.03"W</named-content>] (DMS), 0.8 mi SE Nacimiento Rd., el. 3000’, 1♀ 2imm., 1.VI.1991, D. Ubick leg. (CDU); <italic>San Luis Obispo County</italic>: Cayucos [<named-content xmlns:xlink="http://www.w3.org/1999/xlink" content-type="dwc:verbatimCoordinates" xlink:type="simple">35°26'18"N; 120°53'37"W</named-content>] (DMS), 300’, 1♀, 15.XI.1937, O. Bryant leg. (CAS 9039527); <italic>Santa Barbara County</italic>: gully SW of U. C. Field Station, 80-90m, Santa Cruz Island [<named-content xmlns:xlink="http://www.w3.org/1999/xlink" content-type="dwc:verbatimCoordinates" xlink:type="simple">33°59'59"N; 119°45'42"W</named-content>] (DMS), 1♂ 1imm., 22.IV.1994, D. H. Kavanaugh leg. (CAS 9055018; 9046542).</p></tp:treatment-sec><tp:treatment-sec sec-type="Diagnosis"><title>Diagnosis.</title><p>Males of <italic><tp:taxon-name><tp:taxon-name-part taxon-name-part-type="genus">Citharoceps</tp:taxon-name-part> <tp:taxon-name-part taxon-name-part-type="species">cruzana</tp:taxon-name-part></tp:taxon-name></italic> differ from those of <italic><tp:taxon-name><tp:taxon-name-part taxon-name-part-type="genus">Citharoceps</tp:taxon-name-part> <tp:taxon-name-part taxon-name-part-type="species">fidicina</tp:taxon-name-part></tp:taxon-name></italic> by the presence of a relatively longer and slender embolus (Fig. <xref ref-type="fig" rid="F8">8A–B</xref>), and a slightly prolaterally bent metatarsus I (Fig. <xref ref-type="fig" rid="F7">7C–E</xref>). Females differ from <italic><tp:taxon-name><tp:taxon-name-part taxon-name-part-type="genus">Citharoceps</tp:taxon-name-part> <tp:taxon-name-part taxon-name-part-type="species">fidicina</tp:taxon-name-part></tp:taxon-name></italic> by the darker coloration, and anterior receptaculum with both dorsal and ventral lobes with similar length, the ventral lobe not expanded (Figs <xref ref-type="fig" rid="F4">4G</xref>, <xref ref-type="fig" rid="F8">8C–D</xref>).</p></tp:treatment-sec><tp:treatment-sec sec-type="Description"><title>Description.</title><p><bold>Male (CAS 9046542).</bold> Total length 8.4; carapace 4.0 long, 2.76 wide. Palps light orange (Fig. <xref ref-type="fig" rid="F8">8A–B</xref>). Legs: robust, with short setae, and spines with <!--PageBreak-->different sizes (Fig. <xref ref-type="fig" rid="F7">7C–E</xref>). Leg formula: II-I-III-IV. Leg measurements: I, femur 3.2, patella 1.28, tibia 2.68, metatarsus 3.04, tarsus 1.04, total 11.24; II, 3.2, 1.24, 2.96, 3.12, 1.04, 11.56; III, 2.72, 1.16, 2.12, 2.36, 0.88, 9.24; IV, 3.16, 1.32, 2.6, 2.6, 0,88, 10.56. Spination: I, femur d0-0-0-0-1-0/1-2-0, p0-0-0-0-0-2-0-0; tibia p0/1-<!--PageBreak-->1-0-1-0-1-0, vp1-0-1-0-1-0-1, v1-1-0-1-0-0-0, vr1-1-0-1-0-1-0-1, r2-1-0-1-1-0-1-0; metatarsus vp0-1-1-1-0/1-1-1, v0-0-1-0-0-0-0, vr0-1-0-1-1-0-1-2, r0-1-0-0-0-0-0 (Fig. <xref ref-type="fig" rid="F7">7C–E</xref>); II, femur d1-0-1-0-1-1-2-0, p0-0-0-0-0-0-1-0; tibia p0/1-1-0-1-0-1-0, vp0-1-0-1-0-1-0-1, v1/0-0-1-0-0-1-0-0, vr1-1-0-1-1-1-1, r1-1-0-1-1/0-1-1; metatarsus vp0-1-1-1-0-1-1, v0-1/0-1-0-0-0-0, vr0-1-1-0-1-0-1/0-2, r0-1-0-0-0-0-0-0; IV, femur d1-1-0-1-0-1-0-1-0-0, r0-0-0-0-0-0-0-0-1-0; tibia vp0/1-1-0-0-1-0-0, vr0-0-0-0-0-1/0-1; metatarsus vp0-0/1-1-0-0-1-0-1, metatarsal comb with 6 spines.</p><!--PageBreak--><p><bold>Female (Coast Ridge Trail, CDU).</bold> Total length: 11.92; carapace 4.44 long, 2.6 wide. Palps reddish orange, gradually darkening distally. Legs reddish orange, with pairs I-II darker. Femur, patella and tibia I-II darkly marbled mainly on the ventral, prolateral and retrolateral regions (Fig. <xref ref-type="fig" rid="F7">7H–I</xref>). Legs: robust, with long setae, and with ventral tibial and metatarsal spines of similar size (Fig. <xref ref-type="fig" rid="F7">7H–I</xref>). Leg formula: I-II-IV-III. Leg measurements: I, femur 2.88, patella 1.28, tibia 2.12, metatarsus 2.12, tarsus 0.88, total 9.28; II, 2.84, 1.28, 2.16, 2.12, 0,84, 9.24; III, 2.32, 1.08, 1.44, 1.6, 0.76, 7.2; IV, 2.84, 1.28, 2.08, 1.8, 0.8, 8.8. Spination: leg I, femur p0-0-0-0-0-2-0; tibia vp1-0-1-0-1-0-1, vr1-0-1-0-1-0-1; metatarsus vp 0-1-1-1-1-1-1, v0-0-0-0-0-0-2, vr0-1-1-1-0-1-1 (Fig. <xref ref-type="fig" rid="F7">7H–I</xref>); leg II, femur p0-0-0-0-0-1-0; tibia vp0-0-0-0-0-0-1, vr1-0-<!--PageBreak-->1-0-1-0-1; metatarsus vp0-1-0-1-0-1-1, v0-0-0-0-0-0-2, vr0-1-0-1-0-1-1; leg IV, tibia vr0-0-0-0-0-0-1; metatarsus vp0-0-1/0-0-0-0-2/1, vr metatarsal comb with 5-6 spines.</p></tp:treatment-sec><tp:treatment-sec sec-type="Variation"><title>Variation.</title><p>Male (n=2): Total length 8.0–8.4; carapace 3.92–4.0 long, 2.4–2.76 wide; femur I 3.08–3.2. Female (n=3): Total length 9.32–11.92; carapace 4.24–4.44 long, 2.6–2.76 wide; femur I 2.72–2.92.</p></tp:treatment-sec><tp:treatment-sec sec-type="Distribution"><title>Distribution.</title><p>Monterey County to Santa Barbara County, California, USA (Fig. <xref ref-type="fig" rid="F11">11</xref>).</p></tp:treatment-sec><tp:treatment-sec sec-type="Remarks"><title>Remarks.</title><p>One male of <!--PageBreak--><italic><tp:taxon-name><tp:taxon-name-part taxon-name-part-type="genus">Citharoceps</tp:taxon-name-part></tp:taxon-name></italic> was found from the type locality of <italic><tp:taxon-name><tp:taxon-name-part taxon-name-part-type="genus">Segestria</tp:taxon-name-part> <tp:taxon-name-part taxon-name-part-type="species">cruzana</tp:taxon-name-part></tp:taxon-name></italic>. After the examination of the immature holotype of <italic><tp:taxon-name><tp:taxon-name-part taxon-name-part-type="genus">Segestria</tp:taxon-name-part> <tp:taxon-name-part taxon-name-part-type="species">cruzana</tp:taxon-name-part></tp:taxon-name></italic>, it was detected that it possessed the stridulatory apparatus exclusive for <italic><tp:taxon-name><tp:taxon-name-part taxon-name-part-type="genus">Citharoceps</tp:taxon-name-part></tp:taxon-name></italic>, not detected by <xref ref-type="bibr" rid="B4">Chamberlin and Ivie (1935)</xref>, thus we transferred this species to this genus. In addition, in the additional material, females of <italic><tp:taxon-name><tp:taxon-name-part taxon-name-part-type="genus">Citharoceps</tp:taxon-name-part></tp:taxon-name></italic> were found from the middle coast of California that resemble those described by <xref ref-type="bibr" rid="B4">Chamberlin and Ivie (1935)</xref> as <italic><tp:taxon-name><tp:taxon-name-part taxon-name-part-type="genus">Citharoceps</tp:taxon-name-part> <tp:taxon-name-part taxon-name-part-type="species">californica</tp:taxon-name-part></tp:taxon-name></italic>, together with a male, from the same region, that is similar to the one from Santa Cruz Island. Thus, <italic><tp:taxon-name><tp:taxon-name-part taxon-name-part-type="genus">Citharoceps</tp:taxon-name-part> <tp:taxon-name-part taxon-name-part-type="species">californica</tp:taxon-name-part></tp:taxon-name></italic> is removed from its synonym with <italic><tp:taxon-name><tp:taxon-name-part taxon-name-part-type="genus">Citharoceps</tp:taxon-name-part> <tp:taxon-name-part taxon-name-part-type="species">fidicina</tp:taxon-name-part></tp:taxon-name></italic>, due to its greater size and darker coloration, and placed as junior synonym of <italic><tp:taxon-name><tp:taxon-name-part taxon-name-part-type="genus">Citharoceps</tp:taxon-name-part> <tp:taxon-name-part taxon-name-part-type="species">cruzana</tp:taxon-name-part></tp:taxon-name></italic>.</p></tp:treatment-sec><tp:treatment-sec><!--Section generated to contain objects referenced in tp:taxon-treatment.--><fig id="F4" position="float" orientation="portrait"><label>Figure 4.</label><caption><p>Male and female genitalia of <italic><tp:taxon-name><tp:taxon-name-part taxon-name-part-type="genus">Citharoceps</tp:taxon-name-part></tp:taxon-name></italic> species. <italic><tp:taxon-name><tp:taxon-name-part taxon-name-part-type="genus">Citharoceps</tp:taxon-name-part> <tp:taxon-name-part taxon-name-part-type="species">fidicina</tp:taxon-name-part></tp:taxon-name></italic>, male from Cabrillo N. M., San Diego (CNMP) (<bold>A–C</bold>) female from La Jolla, San Diego (CAS 9039517) (<bold>D–E</bold>) and from Baja California, Mexico (CAS 9039518) (<bold>F</bold>) <italic><tp:taxon-name><tp:taxon-name-part taxon-name-part-type="genus">Citharoceps</tp:taxon-name-part> <tp:taxon-name-part taxon-name-part-type="species">cruzana</tp:taxon-name-part></tp:taxon-name></italic>, female from Arroyo Seco, California (CDU) (<bold>G</bold>). <bold>A</bold> right palp, retrolateral view <bold>B</bold> embolus tip, prolateral view <bold>C</bold> cymbium, dorsal view, white arrow indicates distal notch, asterisk indicates a chemosensory setae and circle indicates a tactile setae <bold>D</bold> internal genitalia, apical view, and <bold>E</bold> lateral view, white asterisks indicates the median flap <bold>F–G</bold> anterior receptaculum, ventral view, black arrows indicate the hyaline cuticle.</p></caption><graphic xmlns:xlink="http://www.w3.org/1999/xlink" xlink:href="zookeys-495-001-g004.jpg" position="float" orientation="portrait" xlink:type="simple" id="oo_41493.jpg"/></fig><fig id="F7" position="float" orientation="portrait"><label>Figure 7.</label><caption><p><italic><tp:taxon-name><tp:taxon-name-part taxon-name-part-type="genus">Citharoceps</tp:taxon-name-part> <tp:taxon-name-part taxon-name-part-type="species">cruzana</tp:taxon-name-part></tp:taxon-name></italic>. Male from Santa Cruz Island, California (CAS 9046542) (<bold>A–E</bold>) female from Coast Ridge Trail, California (CDU) (<bold>F–I</bold>). <bold>A, F</bold> habitus, dorsal view <bold>B, G</bold> habitus, ventral view <bold>C</bold> right leg I, prolateral view <bold>D</bold> same, retrolateral view <bold>E</bold> right metatarsus and tarsus I, ventral view, black arrow indicates the ventral median spine <bold>H</bold> left leg I, prolateral view <bold>I</bold> same, retrolateral view; white arrows indicate the stridulatory thorn. Scale bars: 1 mm.</p></caption><graphic xmlns:xlink="http://www.w3.org/1999/xlink" xlink:href="zookeys-495-001-g007.jpg" position="float" orientation="portrait" xlink:type="simple" id="oo_41496.jpg"/></fig><fig id="F8" position="float" orientation="portrait"><label>Figure 8.</label><caption><p><italic><tp:taxon-name><tp:taxon-name-part taxon-name-part-type="genus">Citharoceps</tp:taxon-name-part> <tp:taxon-name-part taxon-name-part-type="species">cruzana</tp:taxon-name-part></tp:taxon-name></italic>. Male from Santa Cruz Island, California (CAS 9046542) (<bold>A–B</bold>) male from Indians Road, Arroyo Seco Camping, California (CDU) (<bold>C</bold>) female from Arroyo Seco Camping, California (CDU) (<bold>D–E</bold>). <bold>A</bold> left palp, prolateral view <bold>B</bold> same, retrolateral view, white dashed line indicates the narrowing of the sperm duct <bold>C</bold> left palp, postero-retrolateral view, detail indicating the less sclerotized portion of the sperm duct <bold>D</bold> internal female genitalia, lateral view, and <bold>E</bold> ventral view. White scale bars: 1 mm.</p></caption><graphic xmlns:xlink="http://www.w3.org/1999/xlink" xlink:href="zookeys-495-001-g008.jpg" position="float" orientation="portrait" xlink:type="simple" id="oo_41497.jpg"/></fig><fig id="F9" position="float" orientation="portrait"><label>Figure 9.</label><caption><p>Endites and labium, ventral view. <italic><tp:taxon-name><tp:taxon-name-part taxon-name-part-type="genus">Ariadna</tp:taxon-name-part> <tp:taxon-name-part taxon-name-part-type="species">maxima</tp:taxon-name-part></tp:taxon-name></italic>, male from Escuadrón, Concepción, Chile (AMNH) (<bold>A</bold>); <italic><tp:taxon-name><tp:taxon-name-part taxon-name-part-type="genus">Gippsicola</tp:taxon-name-part></tp:taxon-name></italic> sp., male from Massey Range, Queensland, Australia (QM S91041) (<bold>B</bold>); <italic><tp:taxon-name><tp:taxon-name-part taxon-name-part-type="genus">Citharoceps</tp:taxon-name-part> <tp:taxon-name-part taxon-name-part-type="species">cruzana</tp:taxon-name-part></tp:taxon-name></italic>, male from Santa Cruz Island, California (CAS 9046542) (<bold>C</bold>); <italic><tp:taxon-name><tp:taxon-name-part taxon-name-part-type="genus">Segestria</tp:taxon-name-part> <tp:taxon-name-part taxon-name-part-type="species">senoculata</tp:taxon-name-part></tp:taxon-name></italic>, male from Tisvildeleje, Zealand Island, Denmark (CAS 9032847) (<bold>D</bold>). Scale bars: 1 mm.</p></caption><graphic xmlns:xlink="http://www.w3.org/1999/xlink" xlink:href="zookeys-495-001-g009.jpg" position="float" orientation="portrait" xlink:type="simple" id="oo_41498.jpg"/></fig><fig id="F11" position="float" orientation="portrait"><label>Figure 11.</label><caption><p>Locality of the specimens of <italic><tp:taxon-name><tp:taxon-name-part taxon-name-part-type="genus">Citharoceps</tp:taxon-name-part></tp:taxon-name></italic> examined in the present study.</p></caption><graphic xmlns:xlink="http://www.w3.org/1999/xlink" xlink:href="zookeys-495-001-g011.jpg" position="float" orientation="portrait" xlink:type="simple" id="oo_41500.jpg"/></fig></tp:treatment-sec><ref-list><ref id="B35"><mixed-citation xmlns:xlink="http://www.w3.org/1999/xlink" xlink:type="simple"><institution xlink:type="simple">World Spider Catalog</institution> (<year>2015</year>) <source>World Spider Catalog, version 16</source>. <publisher-name>Natural History Museum Bern</publisher-name>. <ext-link ext-link-type="uri" xlink:href="http://wsc.nmbe.ch" xlink:type="simple">http://wsc.nmbe.ch</ext-link> [<date-in-citation content-type="access-date">accessed on 12.III.2015</date-in-citation>]</mixed-citation></ref><ref id="B2"><mixed-citation xmlns:xlink="http://www.w3.org/1999/xlink" xlink:type="simple"><person-group><name name-style="western"><surname>Beatty</surname><given-names>JA</given-names></name></person-group> (<year>1970</year>) <article-title>The spider genus <italic><tp:taxon-name><tp:taxon-name-part taxon-name-part-type="genus">Ariadna</tp:taxon-name-part></tp:taxon-name></italic> in the Americas (<tp:taxon-name><tp:taxon-name-part taxon-name-part-type="order">Araneae</tp:taxon-name-part></tp:taxon-name>, <tp:taxon-name><tp:taxon-name-part taxon-name-part-type="family">Dysderidae</tp:taxon-name-part></tp:taxon-name>).</article-title><source>Bulletin of the Museum of Comparative Zoology</source><volume>139</volume>(<issue>8</issue>): <fpage>433</fpage>–<lpage>518</lpage>.</mixed-citation></ref><ref id="B4"><mixed-citation xmlns:xlink="http://www.w3.org/1999/xlink" xlink:type="simple"><person-group><name name-style="western"><surname>Chamberlin</surname><given-names>RV</given-names></name><name name-style="western"><surname>Ivie</surname><given-names>W</given-names></name></person-group> (<year>1935</year>) <article-title>Miscellaneous new American spiders.</article-title><source>Bulletin of the University of Utah</source><volume>26</volume>(<issue>4</issue>): <fpage>1</fpage>–<lpage>79</lpage>.</mixed-citation></ref></ref-list></tp:taxon-treatment>
